# Supplementary material for: Implications of Nutritional Management on Fatty Acid Profiles of Southern White Rhinoceroses (Ceratotherium simum simum) Housed at Two Zoological Institutions
Source: Animals (Basel). 2021 Oct 27;11(11):3063. doi: 10.3390/ani11113063 (PMC8614272; doi:10.3390/ani11113063)
Supplement: Supplementary file 1 [file animals-11-03063-s001.zip]

Archive with 1 entries (1 files):
- animals-1420619-supplementary.xlsx
