# Supplementary material for: Implications of Nutritional Management on Fatty Acid Profiles of Southern White Rhinoceroses (Ceratotherium simum simum) Housed at Two Zoological Institutions
Source: Animals (Basel). 2021 Oct 27;11(11):3063. doi: 10.3390/ani11113063 (PMC8614272; doi:10.3390/ani11113063)
Supplement: Supplementary file 1 [file animals-11-03063-s001.zip › animals-1420619-supplementary.xlsx]

## Sheet: Sheet1
Supplementary Table S1: Preliminary Fatty Acid (%) Profile Ranges of NC Zoo DBS Samples (n=7) and Busch Gardens Tampa DBS Samples (n=5) from Human Managed Southern White Rhinoceroses (Ceratotherium simum simum)
Fatty Acid	North Carolina Zoo		Busch Gardens Tampa		Total Range Across Zoos and Growth Periods
	Low Growth Range	High Growth Range	Low Growth Range	High Growth Range
Myristic acid (14:0)	0.61-1.2	0.62-1.13	0.54-1.4	0.74-0.94	0.54-1.4
Palmitic acid (16:0)	13.56-16.36	13.89-17.41	12.96-17.54	13.21-18.69	12.96-18.69
Palmitoleic acid (16:1w7)	1.29-2.41	0.00-2.21	1.44-3.35	1.72-2.55	0.00-3.35
Stearic acid (18:0)	11.51-13.43	11.46-14.16	12.20-16.49	13.17-14.72	11.46-16.49
Oleic acid (18:1w9)	32.21-40.12	31.76-38.19	39.86-46.74	39.73-44.27	31.76-46.74
Linoleic acid (18:2w6)	22.43-29.91	21.13-27.47	12.16-21.13	11.76-17.16	11.76-29.91
γ-linolenic acid (18:3w6)	0.09-0.79	0.08-0.17	0	0.00-0.14	0.00-0.79
α-linolenic acid (18:3w3)	2.12-5.94	2.86-4.35	4.46-7.06	5.56-7.52	2.12-7.52
Stearidonic acid (18:4w3)	0	0.02-0.39	0	0.09-0.24	0.00-0.39
Arachdic acid (20:0)	0.03-0.11	0.28-0.41	0.10-0.27	0.17-0.37	0.03-0.41
Paullinic acid (20:1w7)	0.09-0.24	0.47-0.67	0.21-0.38	0.53-0.77	0.09-0.77
Eicosenoic acid (20:2w6)	0.30-0.51	0.32-0.72	0.23-0.42	0.29-0.41	0.23-0.72
Mead acid (20:3w9)	0.05-0.16	0.03-0.10	0.00-0.07	0.06-0.11	0.00-0.16
h-γ-linolenic acid (20:3w6)	0.18-0.35	0.25-0.50	0.21-0.33	0.25-0.30	0.18-0.50
Arachidonic acid (20:4w6)	1.18-2.16	1.82-2.71	1.18-1.87	1.35-1.80	1.18-2.71
Eicosatrienoic acid (20:3w3)	0.09-0.19	0.12-0.21	0.14-0.27	0.19-0.34	0.09-0.34
Eicosatetraenoic acid (20:4w3)	0.00-0.14	0.00-0.01	0.18-0.41	0.00-0.03	0.00-0.41
Eicosapentaenoic acid (20:5w3)	0.09-0.17	0.28-0.58	0.06-0.49	0.16-0.41	0.06-0.58
Behenic acid (22:0)	0.26-0.45	0.32-0.43	0.26-0.42	0.21-0.30	0.21-0.45
Erucic acid (22:1w9)	0	0.00-0.13	0	0.03-0.10	0.00-0.13
Docosatetraenoic (adrenic) acid (22:4w6)	0.00-0.14	0.10-0.22	0.00-0.11	0.00-0.09	0.00-0.22
Omega-6 docosapentaenoic acid (22:5w6)	0.00-0.27	0	0.16-0.27	0	0.00-0.27
Omega-3 docosapentaenoic acid (22:5w3)	0.00-0.15	0.12-0.28	0.10-0.16	0.20-0.24	0.00-0.28
Lignoceric acid (24:0)	0	0.32-0.47	0	0.16-0.23	0.00-0.47
Docosahexaenoic acid (22:6w3)	0.11-0.22	0.12-0.20	0.14-0.23	0.09-0.11	0.09-0.23
Nervonic acid (24:1)	0.10-0.30	0.14-1.24	0.06-0.48	0.10-0.29	0.06-1.24
Saturates	26.36-29.47	28.59-31.87	28.86-31.18	29.32-33.41	26.36-33.41
Monoenes	32.59-40.67	32.64-39.28	38.00-47.34	40.46-45.43	32.59-47.34
PUFA	28.98-39.12	28.60-36.07	20.38-30.90	20.18-26.82	20.18-39.12
HUFA	2.24-3.37	3.06-4.56	2.54-3.96	2.36-3.14	2.24-4.56
Total w3	2.76-6.64	3.91-5.19	5.21-8.30	6.36-8.74	2.76-8.74
Total w6	24.44-33.16	24.50-31.70	14.37-23.69	13.72-19.61	13.72-33.16
Total w9	32.35-40.58	32.17-38.60	37.77-46.96	39.93-44.66	32.17-46.96
w6/w3	4.84-11.99	4.72-7.46	2.16-3.32	1.99-2.76	1.99-11.99
Omega 3 HUFA	15.06-28.02	20.62-26.64	29.75-39.12	27.88-36.80	15.06-39.12
Omega 6 HUFA	70.25-84.94	73.36-79.38	60.88-70.25	63.20-72.12	60.88-84.94
